# Supplementary material for: Indirect regeneration in Ficus lyrata Warb. and metabolite profiles influenced by nitric oxide and Plant growth regulators
Source: BMC Plant Biol. 2023 Jun 17;23:325. doi: 10.1186/s12870-023-04339-z (PMC10276444; doi:10.1186/s12870-023-04339-z)
Supplement: Supplementary file 2 — Additional file 2. [file 12870_2023_4339_MOESM2_ESM.xlsx]

## Sheet: Callus (tdz iba)
Nitric oxide	TDZ	IBA	repeat	Exp. No	Treatment Name	interaction	survival rate (%)	browning (indx)	callus induction	morphogenic calli
N0	t0	i0	1	5	IM0	N0t0i0	0	5	0	0
N0	t0	i0	2	5		N0t0i0	0	5	0	0
N0	t0	i0	3	5		N0t0i0	0	5	0	0
N0	t0	i0.5	1	5	IM1	N0t0i0.5	0	5	0	0
N0	t0	i0.5	2	5		N0t0i0.5	0	5	0	0
N0	t0	i0.5	3	5		N0t0i0.5	0	5	0	0
N0	t0	i1	1	5	IM2	N0t0i1	0	5	0	0
N0	t0	i1	2	5		N0t0i1	0	5	0	0
N0	t0	i1	3	5		N0t0i1	0	5	0	0
N0	t0	i2	1	5	IM3	N0t0i2	0	5	0	0
N0	t0	i2	2	5		N0t0i2	0	5	0	0
N0	t0	i2	3	5		N0t0i2	0	5	0	0
N0	t1	i0	1	5	IM4	N0t1i0	60	3	0	0
N0	t1	i0	2	5		N0t1i0	60	3	0	0
N0	t1	i0	3	5		N0t1i0	40	3	0	0
N0	t1	i0.5	1	5	IM5	N0t1i0.5	80	2	40	0
N0	t1	i0.5	2	5		N0t1i0.5	80	2	40	0
N0	t1	i0.5	3	5		N0t1i0.5	40	3	20	0
N0	t1	i1	1	5	IM6	N0t1i1	80	3	40	20
N0	t1	i1	2	5		N0t1i1	60	3	60	0
N0	t1	i1	3	5		N0t1i1	20	4	40	20
N0	t1	i2	1	5	IM7	N0t1i2	60	3	60	0
N0	t1	i2	2	5		N0t1i2	40	3	80	0
N0	t1	i2	3	5		N0t1i2	60	2	60	0
N0	t2	i0	1	5	IM8	N0t2i0	100	2	40	0
N0	t2	i0	2	5		N0t2i0	100	3	20	0
N0	t2	i0	3	5		N0t2i0	80	2	40	0
N0	t2	i0.5	1	5	IM9	N0t2i0.5	100	2	60	0
N0	t2	i0.5	2	5		N0t2i0.5	100	2	60	0
N0	t2	i0.5	3	5		N0t2i0.5	100	2	80	0
N0	t2	i1	1	5	IM10	N0t2i1	100	3	80	20
N0	t2	i1	2	5		N0t2i1	80	3	80	20
N0	t2	i1	3	5		N0t2i1	100	2	100	0
N0	t2	i2	1	5	IM11	N0t2i2	80	3	80	0
N0	t2	i2	2	5		N0t2i2	60	3	60	0
N0	t2	i2	3	5		N0t2i2	80	3	60	0
N10	t0	i0	1	5	IM12	N10t0i0	40	3	0	0
N10	t0	i0	2	5		N10t0i0	20	2	0	0
N10	t0	i0	3	5		N10t0i0	40	2	0	0
N10	t0	i0.5	1	5	IM13	N10t0i0.5	40	3	0	0
N10	t0	i0.5	2	5		N10t0i0.5	40	3	0	0
N10	t0	i0.5	3	5		N10t0i0.5	40	3	0	0
N10	t0	i1	1	5	IM14	N10t0i1	60	2	20	0
N10	t0	i1	2	5		N10t0i1	40	2	0	0
N10	t0	i1	3	5		N10t0i1	60	3	20	0
N10	t0	i2	1	5	IM15	N10t0i2	40	3	20	0
N10	t0	i2	2	5		N10t0i2	40	2	40	0
N10	t0	i2	3	5		N10t0i2	20	2	0	0
N10	t1	i0	1	5	IM16	N10t1i0	100	1	0	0
N10	t1	i0	2	5		N10t1i0	100	2	0	0
N10	t1	i0	3	5		N10t1i0	100	1	0	0
N10	t1	i0.5	1	5	IM17	N10t1i0.5	100	1	100	80
N10	t1	i0.5	2	5		N10t1i0.5	100	0	100	60
N10	t1	i0.5	3	5		N10t1i0.5	100	1	80	40
N10	t1	i1	1	5	IM18	N10t1i1	100	0	100	60
N10	t1	i1	2	5		N10t1i1	80	0	80	40
N10	t1	i1	3	5		N10t1i1	80	2	80	40
N10	t1	i2	1	5	IM19	N10t1i2	100	1	80	20
N10	t1	i2	2	5		N10t1i2	80	3	60	0
N10	t1	i2	3	5		N10t1i2	100	2	60	20
N10	t2	i0	1	5	IM20	N10t2i0	100	3	0	0
N10	t2	i0	2	5		N10t2i0	10	3	0	0
N10	t2	i0	3	5		N10t2i0	100	2	0	0
N10	t2	i0.5	1	5	IM21	N10t2i0.5	100	2	60	0
N10	t2	i0.5	2	5		N10t2i0.5	80	1	60	0
N10	t2	i0.5	3	5		N10t2i0.5	100	2	40	0
N10	t2	i1	1	5	IM22	N10t2i1	100	0	100	80
N10	t2	i1	2	5		N10t2i1	100	0	100	60
N10	t2	i1	3	5		N10t2i1	100	2	100	20
N10	t2	i2	1	5	IM23	N10t2i2	100	0	100	40
N10	t2	i2	2	5		N10t2i2	60	2	60	0
N10	t2	i2	3	5		N10t2i2	100	1	80	20
N20	t0	i0	1	5	IM24	N20t0i0	60	2	0	0
N20	t0	i0	2	5		N20t0i0	40	2	0	0
N20	t0	i0	3	5		N20t0i0	40	3	0	0
N20	t0	i0.5	1	5	IM25	N20t0i0.5	80	1	20	0
N20	t0	i0.5	2	5		N20t0i0.5	60	2	0	0
N20	t0	i0.5	3	5		N20t0i0.5	60	2	0	0
N20	t0	i1	1	5	IM26	N20t0i1	80	2	60	0
N20	t0	i1	2	5		N20t0i1	80	2	60	0
N20	t0	i1	3	5		N20t0i1	100	3	40	0
N20	t0	i2	1	5	IM27	N20t0i2	60	3	20	0
N20	t0	i2	2	5		N20t0i2	40	3	0	0
N20	t0	i2	3	5		N20t0i2	40	2	0	0
N20	t1	i0	1	5	IM28	N20t1i0	100	3	0	0
N20	t1	i0	2	5		N20t1i0	80	1	0	0
N20	t1	i0	3	5		N20t1i0	80	1	0	0
N20	t1	i0.5	1	5	IM29	N20t1i0.5	100	0	100	80
N20	t1	i0.5	2	5		N20t1i0.5	100	0	100	80
N20	t1	i0.5	3	5		N20t1i0.5	100	1	100	40
N20	t1	i1	1	5	IM30	N20t1i1	100	2	100	40
N20	t1	i1	2	5		N20t1i1	100	3	100	20
N20	t1	i1	3	5		N20t1i1	100	2	100	20
N20	t1	i2	1	5	IM31	N20t1i2	100	1	100	0
N20	t1	i2	2	5		N20t1i2	80	0	60	0
N20	t1	i2	3	5		N20t1i2	100	0	60	0
N20	t2	i0	1	5	IM32	N20t2i0	100	1	0	0
N20	t2	i0	2	5		N20t2i0	80	2	0	0
N20	t2	i0	3	5		N20t2i0	80	2	0	0
N20	t2	i0.5	1	5	IM33	N20t2i0.5	100	0	100	100
N20	t2	i0.5	2	5		N20t2i0.5	100	0	100	100
N20	t2	i0.5	3	5		N20t2i0.5	100	1	100	100
N20	t2	i1	1	5	IM34	N20t2i1	100	0	100	60
N20	t2	i1	2	5		N20t2i1	80	1	80	40
N20	t2	i1	3	5		N20t2i1	100	2	80	60
N20	t2	i2	1	5	IM35	N20t2i2	100	1	100	0
N20	t2	i2	2	5		N20t2i2	100	2	60	0
N20	t2	i2	3	5		N20t2i2	60	1	60	0
N40	t0	i0	1	5	IM36	N40t0i0	80	4	0	0
N40	t0	i0	2	5		N40t0i0	60	3	0	0
N40	t0	i0	3	5		N40t0i0	60	4	0	0
N40	t0	i0.5	1	5	IM37	N40t0i0.5	80	2	40	0
N40	t0	i0.5	2	5		N40t0i0.5	60	3	20	0
N40	t0	i0.5	3	5		N40t0i0.5	40	2	40	0
N40	t0	i1	1	5	IM38	N40t0i1	80	2	60	0
N40	t0	i1	2	5		N40t0i1	80	3	60	0
N40	t0	i1	3	5		N40t0i1	60	3	40	0
N40	t0	i2	1	5	IM39	N40t0i2	80	1	80	0
N40	t0	i2	2	5		N40t0i2	80	1	100	0
N40	t0	i2	3	5		N40t0i2	80	2	60	0
N40	t1	i0	1	5	IM40	N40t1i0	60	1	0	0
N40	t1	i0	2	5		N40t1i0	40	1	0	0
N40	t1	i0	3	5		N40t1i0	40	1	0	0
N40	t1	i0.5	1	5	IM41	N40t1i0.5	80	2	40	0
N40	t1	i0.5	2	5		N40t1i0.5	80	2	20	0
N40	t1	i0.5	3	5		N40t1i0.5	40	3	20	0
N40	t1	i1	1	5	IM42	N40t1i1	100	3	40	0
N40	t1	i1	2	5		N40t1i1	60	3	40	0
N40	t1	i1	3	5		N40t1i1	80	4	20	0
N40	t1	i2	1	5	IM43	N40t1i2	80	2	40	0
N40	t1	i2	2	5		N40t1i2	80	2	40	0
N40	t1	i2	3	5		N40t1i2	60	3	40	0
N40	t2	i0	1	5	IM44	N40t2i0	100	2	0	0
N40	t2	i0	2	5		N40t2i0	80	1	0	0
N40	t2	i0	3	5		N40t2i0	80	1	0	0
N40	t2	i0.5	1	5	IM45	N40t2i0.5	100	1	60	0
N40	t2	i0.5	2	5		N40t2i0.5	100	3	80	0
N40	t2	i0.5	3	5		N40t2i0.5	80	2	60	0
N40	t2	i1	1	5	IM46	N40t2i1	100	2	100	0
N40	t2	i1	2	5		N40t2i1	80	3	100	0
N40	t2	i1	3	5		N40t2i1	100	3	60	0
N40	t2	i2	1	5	IM47	N40t2i2	100	4	60	0
N40	t2	i2	2	5		N40t2i2	80	3	40	0
N40	t2	i2	3	5		N40t2i2	80	4	40	0

## Sheet: Reg (bap tdz naa)
BAP	TDZ	Nitric oxide	NAA	rep	Exp. No	int	Reg %	shoot per exp	shoot length
0	0	0	0.1	1	5	000	0	0	0
0	0	0	0.1	2	5	000	0	0	0
0	0	0	0.1	3	5	000	0	0	0
0	0	10	0.1	1	5	0010	0	0	0
0	0	10	0.1	2	5	0010	0	0	0
0	0	10	0.1	3	5	0010	0	0	0
0	0	20	0.1	1	5	0020	0	0	0
0	0	20	0.1	2	5	0020	0	0	0
0	0	20	0.1	3	5	0020	0	0	0
0	0	40	0.1	1	5	0040	0	0	0
0	0	40	0.1	2	5	0040	0	0	0
0	0	40	0.1	3	5	0040	0	0	0
0	0.25	0	0.1	1	5	00.250	0	0	0
0	0.25	0	0.1	2	5	00.250	0	0	0
0	0.25	0	0.1	3	5	00.250	0	0	0
0	0.25	10	0.1	1	5	00.2510	0	0	0
0	0.25	10	0.1	2	5	00.2510	0	0	0
0	0.25	10	0.1	3	5	00.2510	0	0	0
0	0.25	20	0.1	1	5	00.2520	0	0	0
0	0.25	20	0.1	2	5	00.2520	0	0	0
0	0.25	20	0.1	3	5	00.2520	0	0	0
0	0.25	40	0.1	1	5	00.2540	0	0	0
0	0.25	40	0.1	2	5	00.2540	0	0	0
0	0.25	40	0.1	3	5	00.2540	0	0	0
0	0.5	0	0.1	1	5	00.50	0	0	0
0	0.5	0	0.1	2	5	00.50	0	0	0
0	0.5	0	0.1	3	5	00.50	0	0	0
0	0.5	10	0.1	1	5	00.510	0	0	0
0	0.5	10	0.1	2	5	00.510	0	0	0
0	0.5	10	0.1	3	5	00.510	0	0	0
0	0.5	20	0.1	1	5	00.520	0	0	0
0	0.5	20	0.1	2	5	00.520	0	0	0
0	0.5	20	0.1	3	5	00.520	0	0	0
0	0.5	40	0.1	1	5	00.540	0	0	0
0	0.5	40	0.1	2	5	00.540	0	0	0
0	0.5	40	0.1	3	5	00.540	0	0	0
0	1	0	0.1	1	5	010	0	0	0
0	1	0	0.1	2	5	010	0	0	0
0	1	0	0.1	3	5	010	0	0	0
0	1	10	0.1	1	5	0110	0	0	0
0	1	10	0.1	2	5	0110	0	0	0
0	1	10	0.1	3	5	0110	0	0	0
0	1	20	0.1	1	5	0120	0	0	0
0	1	20	0.1	2	5	0120	0	0	0
0	1	20	0.1	3	5	0120	0	0	0
0	1	40	0.1	1	5	0140	0	0	0
0	1	40	0.1	2	5	0140	0	0	0
0	1	40	0.1	3	5	0140	0	0	0
2	0	0	0.1	1	5	200	0	0	0
2	0	0	0.1	2	5	200	0	0	0
2	0	0	0.1	3	5	200	0	0	0
2	0	10	0.1	1	5	2010	0	0	0
2	0	10	0.1	2	5	2010	0	0	0
2	0	10	0.1	3	5	2010	0	0	0
2	0	20	0.1	1	5	2020	0	0	0
2	0	20	0.1	2	5	2020	0	0	0
2	0	20	0.1	3	5	2020	0	0	0
2	0	40	0.1	1	5	2040	0	0	0
2	0	40	0.1	2	5	2040	0	0	0
2	0	40	0.1	3	5	2040	0	0	0
2	0.25	0	0.1	1	5	20.250	0	0	0
2	0.25	0	0.1	2	5	20.250	0	0	0
2	0.25	0	0.1	3	5	20.250	0	0	0
2	0.25	10	0.1	1	5	20.2510	0	0	0
2	0.25	10	0.1	2	5	20.2510	0	0	0
2	0.25	10	0.1	3	5	20.2510	0	0	0
2	0.25	20	0.1	1	5	20.2520	0	0	0
2	0.25	20	0.1	2	5	20.2520	0	0	0
2	0.25	20	0.1	3	5	20.2520	0	0	0
2	0.25	40	0.1	1	5	20.2540	0	0	0
2	0.25	40	0.1	2	5	20.2540	0	0	0
2	0.25	40	0.1	3	5	20.2540	0	0	0
2	0.5	0	0.1	1	5	20.50	0	0	0
2	0.5	0	0.1	2	5	20.50	0	0	0
2	0.5	0	0.1	3	5	20.50	0	0	0
2	0.5	10	0.1	1	5	20.510	0	0	0
2	0.5	10	0.1	2	5	20.510	0	0	0
2	0.5	10	0.1	3	5	20.510	0	0	0
2	0.5	20	0.1	1	5	20.520	0	0	0
2	0.5	20	0.1	2	5	20.520	0	0	0
2	0.5	20	0.1	3	5	20.520	0	0	0
2	0.5	40	0.1	1	5	20.540	0	0	0
2	0.5	40	0.1	2	5	20.540	0	0	0
2	0.5	40	0.1	3	5	20.540	0	0	0
2	1	0	0.1	1	5	210	0	0	0
2	1	0	0.1	2	5	210	0	0	0
2	1	0	0.1	3	5	210	0	0	0
2	1	10	0.1	1	5	2110	0	0	0
2	1	10	0.1	2	5	2110	0	0	0
2	1	10	0.1	3	5	2110	0	0	0
2	1	20	0.1	1	5	2120	0	0	0
2	1	20	0.1	2	5	2120	0	0	0
2	1	20	0.1	3	5	2120	0	0	0
2	1	40	0.1	1	5	2140	0	0	0
2	1	40	0.1	2	5	2140	0	0	0
2	1	40	0.1	3	5	2140	0	0	0
4	0	0	0.1	1	5	400	0	0	0
4	0	0	0.1	2	5	400	0	0	0
4	0	0	0.1	3	5	400	0	0	0
4	0	10	0.1	1	5	4010	0	0	0
4	0	10	0.1	2	5	4010	0	0	0
4	0	10	0.1	3	5	4010	0	0	0
4	0	20	0.1	1	5	4020	0	0	0
4	0	20	0.1	2	5	4020	0	0	0
4	0	20	0.1	3	5	4020	0	0	0
4	0	40	0.1	1	5	4040	0	0	0
4	0	40	0.1	2	5	4040	0	0	0
4	0	40	0.1	3	5	4040	0	0	0
4	0.25	0	0.1	1	5	40.250	0	0	0
4	0.25	0	0.1	2	5	40.250	0	0	0
4	0.25	0	0.1	3	5	40.250	0	0	0
4	0.25	10	0.1	1	5	40.2510	0	0	0
4	0.25	10	0.1	2	5	40.2510	0	0	0
4	0.25	10	0.1	3	5	40.2510	0	0	0
4	0.25	20	0.1	1	5	40.2520	0	0	0
4	0.25	20	0.1	2	5	40.2520	0	0	0
4	0.25	20	0.1	3	5	40.2520	0	0	0
4	0.25	40	0.1	1	5	40.2540	0	0	0
4	0.25	40	0.1	2	5	40.2540	0	0	0
4	0.25	40	0.1	3	5	40.2540	0	0	0
4	0.5	0	0.1	1	5	40.50	0	0	0
4	0.5	0	0.1	2	5	40.50	0	0	0
4	0.5	0	0.1	3	5	40.50	0	0	0
4	0.5	10	0.1	1	5	40.510	40	2.34	0.74
4	0.5	10	0.1	2	5	40.510	40	4.17	0.86
4	0.5	10	0.1	3	5	40.510	60	3.72	0.98
4	0.5	20	0.1	1	5	40.520	80	10.32	1.21
4	0.5	20	0.1	2	5	40.520	100	12.61	1.02
4	0.5	20	0.1	3	5	40.520	80	8.45	0.94
4	0.5	40	0.1	1	5	40.540	0	0	0
4	0.5	40	0.1	2	5	40.540	0	0	0
4	0.5	40	0.1	3	5	40.540	0	0	0
4	1	0	0.1	1	5	410	0	0	0
4	1	0	0.1	2	5	410	0	0	0
4	1	0	0.1	3	5	410	0	0	0
4	1	10	0.1	1	5	4110	60	3.63	0.85
4	1	10	0.1	2	5	4110	40	6.17	1.04
4	1	10	0.1	3	5	4110	60	4.6	0.93
4	1	20	0.1	1	5	4120	80	6.4	0.9
4	1	20	0.1	2	5	4120	80	4.2	1.18
4	1	20	0.1	3	5	4120	100	7.6	1.08
4	1	40	0.1	1	5	4140	0	0	0
4	1	40	0.1	2	5	4140	0	0	0
4	1	40	0.1	3	5	4140	0	0	0
