# Supplementary material for: Indirect regeneration in Ficus lyrata Warb. and metabolite profiles influenced by nitric oxide and Plant growth regulators
Source: BMC Plant Biol. 2023 Jun 17;23:325. doi: 10.1186/s12870-023-04339-z (PMC10276444; doi:10.1186/s12870-023-04339-z)
Supplement: Supplementary file 3 — Additional file 3. [file 12870_2023_4339_MOESM3_ESM.xlsx]

## Sheet: Callus induction
NO	TDZ	IBA	repeat	Exp. No	Arginine	Lysine	Methionine	Asparagine	Glutamine	Histidine	Threonine	Glycine	Leucine	Serine	Proline	Total phenolics (mg GAE/g DW)	Total sugars (mg/g DW)	Antioxidant (%)	Malondealdehyde
NO	cyt	aux	rep	no	Arg	Lys	Meth	Asp	Glu	His	Theo	Gly	Leu	Ser	Prol	TPC	TSS	TAA	MDA
N0	t0	i0	1	5	3.64	0.56	0	6.27	2.31	0.06	0.34	14.37	6.43	3.21	17.43	6.72	67.7	79.3	1.45
N0	t0	i0	2	5	3.91	0	0.16	4.36	2.73	0	0.24	15.82	7.14	3.47	16.38	6.85	69.1	78.23	1.34
N0	t0	i0	3	5	2.74	0.31	0.06	5.83	2.01	0.1	0.042	13.67	6.82	3.04	17.58	6.56	67.3	80.5	1.52
N0	t1	i1	1	5	15.21	1.24	8.21	23.56	17.34	1.14	4.32	7.29	6.21	1.88	7.6	3.21	58	77.6	0.53
N0	t1	i1	2	5	16.12	1.27	9.02	26.34	21.34	1.19	4.74	7.3	6.73	2.15	7.53	3.46	56.3	77.1	0.51
N0	t1	i1	3	5	14.55	1.19	7.82	22.17	19.46	1.24	4.03	7.47	6.06	1.62	8.3	3.07	59.4	78.4	0.63
N0	t2	i1	1	5	17.03	1.04	5.9	27.311	19.13	1.72	4.7	6.75	6.02	1.9	8.91	3.1	51	75.8	0.46
N0	t2	i1	2	5	17.67	0.89	5.77	28.81	21.3	2	4.98	6.55	6.25	2.06	7.34	3.19	49.8	74.6	0.61
N0	t2	i1	3	5	17	1.12	5.98	25.29	20.81	1.63	4.82	6.72	6	1.88	8.31	3.11	52.7	75.1	0.53
N10	t1	i0.5	1	5	19.22	2.83	11.81	37.73	17.71	1.82	7.82	6.35	7.96	2.13	5.03	2.73	62.5	63.3	0.16
N10	t1	i0.5	2	5	19.84	3.03	13.01	38.13	19.36	2.16	8.34	6.4	7.73	2.23	5.21	2.93	62.1	63.9	0.09
N10	t1	i0.5	3	5	19.02	2.61	11.22	41.4	19.91	1.97	7.5	6.72	7.48	2.16	4.84	2.85	63.7	62.7	0.22
N10	t2	i1	1	5	18.95	2.11	15.03	42.2	21.34	1.47	8.27	7.28	6.82	2.81	5.21	2.5	69.2	61.3	0.34
N10	t2	i1	2	5	19.31	2.08	15.67	39.77	22.73	1.32	9.17	7.44	6.54	2.75	4.92	2.39	67.4	61.8	0.28
N10	t2	i1	3	5	17.81	2.21	15.17	44.75	23.03	1.84	8	7.67	6.71	2.88	4.9	2.76	70.8	62.8	0.19
N20	t2	i0.5	1	5	21.4	2.34	14.28	58.19	18.75	1.63	7.25	8.83	8.32	2.43	7.41	1.64	63.4	65.8	0.06
N20	t2	i0.5	2	5	22.79	2.65	14.68	61.2	20.8	1.48	7.72	7.64	7.93	2.54	7.83	1.84	64.2	64.2	0.07
N20	t2	i0.5	3	5	22.03	2.11	14.33	55.31	18.11	1.93	8.13	8.71	8.52	2.51	7.71	1.93	62.7	63.9	0.06
N40	t0	i2	1	5	9.41	1.39	2.81	11.2	6.18	0.92	1.23	11.36	6.64	3.71	18.32	5.21	68.4	78.2	1.16
N40	t0	i2	2	5	7.2	1.37	2.53	13.72	5.72	1.13	1.43	13.36	6.78	3.87	17.61	5.53	68.7	78.6	1.23
N40	t0	i2	3	5	10.06	1.31	2.96	12.57	6.34	1.03	1.17	17.47	7.14	3.62	18.44	5.04	69.2	77.3	1.04
N40	t2	i1	1	5	13.6	1.57	3.6	7.36	9.41	0.71	1.82	9.72	7.23	2.78	18.32	5.62	61.5	74.5	1.37
N40	t2	i1	2	5	14.23	1.63	3.72	6.31	10.52	0.86	1.22	12.63	6.53	2.98	18.92	5.74	62.3	74.9	1.42
N40	t2	i1	3	5	13.09	1.37	3.47	9.66	8.77	0.92	1.26	12.18	6.93	2.81	17.37	5.5	60.2	75.2	1.24

## Sheet: Morphogenic
NO	TDZ	IBA	repeat	Exp. No	Arginine	Lysine	Methionine	Asparagine	Glutamine	Histidine	Threonine	Glycine	Leucine	Serine	Proline	Total phenolics	Total sugars	Antioxidant	Malondealdehyde
NO	cyt	aux	rep	no	Arg	Lys	Meth	Asp	Glu	His	Theo	Gly	Leu	Ser	Prol	TPC	TSS	TAA	MDA
N0	t0	i0	1	5	0.94	0	0	1.21	3.15	0	0.07	4.38	0.06	0.42	4.21	7.36	52.3	47.13	2.34
N0	t0	i0	2	5	0.98	0	0	1.35	2.98	0	0.03	4.72	0.03	0.61	5.34	7.72	54.14	47.82	2.61
N0	t0	i0	3	5	0.84	0	0	1.29	3.36	0	0.11	4.04	0.1	0.32	4.36	7.01	50.09	46.63	2.47
N0	t1	i1	1	5	17.3	2.36	6.27	16.37	24.26	1.24	3.16	18.72	4.34	1.83	8.32	4.11	72.14	74.21	0.83
N0	t1	i1	2	5	18.34	2.15	6.18	18.92	26.46	1.37	3.6	19.24	4.52	1.97	9.36	3.83	75.42	78.24	0.89
N0	t1	i1	3	5	16.63	2.83	6.72	15.38	23.7	1.16	2.85	18.11	4.12	1.74	8.38	4.49	69.82	75.38	0.75
N0	t2	i1	1	5	16.8	2.81	5.11	14.19	25.03	1.37	3.87	16.5	4.73	1.66	8.13	3.92	76.83	77.45	0.76
N0	t2	i1	2	5	18.36	3.05	4.94	15.23	28.28	1.72	4.11	16.42	4.96	1.74	8.47	3.85	77.35	80.06	0.82
N0	t2	i1	3	5	14.26	2.47	5.42	14.35	24.17	1.27	3.36	17.21	4.31	1.59	8.52	4.02	75.48	74.27	0.66
N10	t1	i0.5	1	5	27.4	2.22	6.72	32.16	32.15	2.72	6.34	16.34	5.12	1.62	5.62	3.72	92.1	72.42	0.087
N10	t1	i0.5	2	5	26.81	2.36	7.03	35.23	34.17	3.04	6.81	16.47	5.47	1.69	5.91	3.94	97.69	66.91	0.064
N10	t1	i0.5	3	5	29.04	2.18	6.39	28.81	28.39	2.51	6.03	16.08	4.94	1.54	5.27	3.55	88.04	79.35	0.072
N10	t2	i1	1	5	25.2	2.36	8.13	27.18	29.52	4.85	6.27	17.71	5.47	1.74	5.19	3.13	88.72	75.34	0.072
N10	t2	i1	2	5	25.81	2.71	7.84	29.31	31.22	5.03	6.73	18.16	5.92	1.82	4.82	3.05	92.34	78.47	0.077
N10	t2	i1	3	5	24.58	2.01	8.82	30.46	28.02	4.67	5.95	17.47	5.12	1.65	5.85	3.19	85.4	71.7	0.052
N20	t2	i0.5	1	5	36.17	2.34	8.03	51.32	41.92	4.32	7.8	21.36	5.14	1.36	5.32	1.26	114.3	77.14	0.031
N20	t2	i0.5	2	5	37.11	2.65	8.12	55.37	43.13	4.13	7.32	22.14	5.34	1.72	5.47	1.14	123.46	78.39	0.016
N20	t2	i0.5	3	5	37.38	2.07	7.81	48.14	38.94	4.57	8.12	20.56	4.98	1.28	5.15	1.38	105.73	76.42	0.026
N40	t0	i2	1	5	1.49	0.08	1.33	1.18	4.61	0	1.18	8.36	1.18	0.63	7.91	6.27	42.38	53.67	1.97
N40	t0	i2	2	5	0.93	0	1.47	1.42	4.22	0	1.02	8.88	1.02	0.84	8.32	6.02	41.84	52.81	1.92
N40	t0	i2	3	5	1.77	0.04	1.16	1.06	4.96	0	1.44	7.69	1.35	0.47	7.73	6.57	43.38	51.92	2.07
N40	t2	i1	1	5	2.06	0	0.7	2.03	3.83	0	1.53	9.13	1.82	0.71	7.26	6.82	54.8	61.73	2.22
N40	t2	i1	2	5	2.31	0	0.83	2.42	3.88	0	1.62	9.61	1.64	0.82	7.46	7.06	56.74	59.32	2.16
N40	t2	i1	3	5	1.38	0.07	0.94	1.65	3.95	0	1.43	8.52	1.96	0.68	7.82	6.58	52.93	60.4	1.84

## Sheet: Regeneration
BAP	TDZ	Nitric	NAA	repeat	Exp. No	Arginine	Lysine	Methionine	Asparagine	Glutamine	Histidine	Threonine	Glycine	Leucine	Serine	Proline	Total phenolics	Total sugars	Antioxidant	Malondealdehyde
BAP	TDZ	Nitric	NAA	rep	no	Arg	Lys	Meth	Asp	Glu	His	Theo	Gly	Leu	Ser	Prol	TPC	TSS	TAA	MDA
0	0.5	20	0.1	1	5	1.47	0.07	0.03	1.41	3.23	0.13	0	6.15	0.06	1.82	6.73	5.62	42.13	51.2	1.64
0	0.5	20	0.1	2	5	1.24	0.05	0.06	1.62	3.86	0.06	0	6.63	0	2.05	6.58	5.93	46.24	55.4	1.73
0	0.5	20	0.1	3	5	1.69	0.03	0	1.33	3.18	0.2	0	5.81	0.12	1.61	6.96	5.42	37.16	48.8	1.54
0	1	20	0.1	1	5	0.92	0.12	0.06	1.93	1.63	0.67	0	5.24	0.5	1.14	4.26	6.11	56.8	46.3	1.46
0	1	20	0.1	2	5	0.75	0.09	0.14	2.13	1.77	0.95	0	5.54	0.8	1.35	4.47	6.87	58.21	47.23	1.41
0	1	20	0.1	3	5	1.21	0.15	0	2.72	1.49	0.42	0	4.87	0.2	1	4.04	6.29	53.63	44.6	1.52
2	0.5	20	0.1	1	5	2.01	0	0	1.02	1.16	0	0	4.62	0.17	1.53	4.71	4.28	39.21	34.51	1.75
2	0.5	20	0.1	2	5	1.89	0	0	1.36	1.03	0	0	5.03	0.23	1.64	4.97	4.38	42.49	32.16	1.62
2	0.5	20	0.1	3	5	2.14	0	0	0.82	1.28	0	0	4.12	0.14	1.46	4.52	4.91	36.74	36.72	1.84
2	1	20	0.1	1	5	2.65	0.26	0.08	2.25	2.27	0.08	0	6.83	0.92	1.38	5.17	7.18	53.37	42.07	1.53
2	1	20	0.1	2	5	2.61	0.15	0.03	2.44	2.71	0.1	0	6.61	1.03	1.32	5.32	6.88	57.92	41.39	1.5
2	1	20	0.1	3	5	2.7	0.38	0.12	2.01	1.92	0.06	0	7.06	0.83	1.43	5	7.65	49.1	40.35	1.59
4	0.5	10	0.1	1	5	31.82	2.63	2.1	31.72	33.26	1.31	3.15	24.64	4.73	4.13	14.52	2.86	88.2	89.2	0.64
4	0.5	10	0.1	2	5	33.56	2.92	2.34	29.84	35.28	1.52	3.75	25.92	4.91	4.16	16.4	2.24	91.07	91.33	0.57
4	0.5	10	0.1	3	5	29.35	2.37	1.98	33.16	31.36	1.07	2.88	24.02	4.56	4.23	12.96	3.28	84.52	87.03	0.7
4	0.5	20	0.1	1	5	43.24	2.56	5.37	39.58	35.11	1.46	5.23	22.56	5.16	3.96	18.15	2.44	96.81	72.3	0.22
4	0.5	20	0.1	2	5	41.75	2.71	6.27	39.83	36.47	1.75	5.82	23.28	5.43	3.57	17.39	2.37	99.73	73.11	0.17
4	0.5	20	0.1	3	5	44.82	2.42	4.65	39.26	34.67	1.16	4.87	21.35	4.92	4.26	19.05	2.55	92.96	69.85	0.28
4	1	10	0.1	1	5	33.58	2.27	5.8	34.23	31.17	1.39	5.19	20.62	5.36	4.21	13.74	2.62	75.43	77.8	0.44
4	1	10	0.1	2	5	34.16	2.36	5.87	36.31	33.21	1.44	5.82	22.14	5.51	4.37	14.63	2.95	75.16	79.24	0.38
4	1	10	0.1	3	5	36.78	2.16	5.71	32.46	29.65	1.3	4.81	18.82	5.23	4.02	12.86	2.26	76.02	74.96	0.5
4	1	20	0.1	1	5	37.26	2.23	4.23	42.12	35.62	1.62	4.87	24.81	4.51	3.72	14.62	2.17	79.1	81.4	0.58
4	1	20	0.1	2	5	39.47	2.06	4.06	41.18	35.94	1.86	5.04	25.42	4.74	3.47	15.82	2.28	79.73	78.5	0.61
4	1	20	0.1	3	5	36.6	2.39	4.37	43.26	35.23	1.41	4.69	24.27	4.33	4.03	13.46	2.07	81.58	84.28	0.55
